# Supplementary material for: Mesenchymal stromal/stem cells for neurological disorders in humans: an evidence-mapped clinical review
Source: Front Cell Neurosci. 2026 Jun 10;20:1844360. doi: 10.3389/fncel.2026.1844360 (PMC13290518; doi:10.3389/fncel.2026.1844360)
Supplement: Supplementary file 1 [file Table_1.XLSX]

## Sheet: Table S1
Disease	Study (year)	N	Design / goal	Stage / severity	MSC source (auto/allo; tissue)	Dose & schedule	Route / target	Key clinical scales	Quantified clinical change (scores)	Adverse events (reported / not reported)	Notes (retraction/registry/limitations)
TBI	Okonkwo et al. (2024)	61 (46 SB623; 15 sham)	Randomized, double-blind, sham-controlled; efficacy & safety (post hoc 48w analysis)	≥12 months post moderate–severe TBI; chronic motor deficits	Allogeneic modified BM-MSC (SB623)	2.5/5/10×10^6 cells (dose arms)	Intracerebral stereotactic implantation into MRI-defined peritrauma motor-related tissue; sham burr-hole without dural penetration	FMMS (primary), ARAT, DRS, Neuro-QoL, gait velocity	FMMS baseline: 52.2±19.3 (SB623 pooled) vs 52.3±15.1 (sham). Δ24w: +8.3 (SE1.4) vs +2.3 (SE2.5), p=0.04. Δ48w: +7.5 (SE1.3) vs +4.1 (SE2.2), p=0.20.	TESAEs: 4/46 (8.7%) SB623 vs 3/15 (20%) sham; most not related; largely resolved.	Open-access PMC; high rigor via sham control.
SCI	Bydon et al. (2024) CELLTOP	10	Phase I; safety/feasibility	Traumatic SCI; AIS A/B at injury	Autologous AD-MSC (culture-expanded)	Per protocol (see paper)	Intrathecal	AIS grade; ASIA motor/sensory; SEPs	7/10 improved AIS grade from time of injection. (Full ASIA subscore tables: see paper).	Headache + musculoskeletal pain in 8/10; no serious AEs.	Nature Communications; confirm numeric subscores from article tables.
SCI	Hur et al. (2016)	14	Human trial; feasibility/safety	Chronic SCI (3–28 months); mostly ASIA A	Autologous AD-MSC	Per protocol	Intrathecal	AIS/ASIA; neurologic exams	Not extracted here (needs full-text table extraction).	Reported in paper; detailed frequencies not extracted here.	Include once full PDF tables are extracted.
HIE (non-neonatal)	Xie et al. (2016)	22 (12 tx; 10 ctrl)	Controlled clinical study; efficacy & safety	HIE (see paper for inclusion details)	Human umbilical cord MSC (hUC-MSC)	Per protocol	Per paper	NIHSS; Barthel Index; MMSE; HAMA-24; HAMD-14; UPDRS (baseline, days 14/90/180)	Baseline (ctrl vs MSC): NIHSS 14.3±4.35 vs 14.08±6.93; Barthel 44.5±15.36 vs 43.18±17.65; MMSE 19.7±5.54 vs 18.17±10.04; HAMA-24 11.7±5.7 vs 10.36±4.46; HAMD-14 10.5±5.8 vs 9.36±4.78; UPDRS 28.9±12.67 vs 27.5±13.39. Δ from baseline (ctrl vs MSC): Barthel day14 +6.50±5.30 vs +13.64±5.52 (p=0.011); day90 +8.00±5.87 vs +15.91±8.61 (p=0.025); MMSE day14 +0.60±1.78 vs +5.00±5.17 (p=0.015); day90 +0.80…	No significant adverse effects reported during 180-day follow-up (authors' report).	Open-access PMC; complete numeric extraction recommended for final dataset.
Neonatal HIE	Wada et al. (2025)	14 randomized (7+7); efficacy set 6 Temcell vs 7 control	Multicenter randomized parallel-group phase I/II; safety + exploratory efficacy; blinded central assessors	nHIE on whole-body cooling; stratified by Thompson ≥11 vs <11; mostly Sarnat stage 2, 1 stage 3 per arm	Allogeneic BM-derived hMSC product (TEMCELL HS Inj.; off-the-shelf)	2.0×10^6 cells/kg IV over 10 min; first dose 12–36 h after birth at 33–34°C; twice weekly ×4 weeks (≥3 days apart)	Intravenous infusion (systemic) during therapeutic hypothermia	Primary: KSPD (Kyoto Scale) overall developmental quotient (DQ) at 18 months (response DQ≥85). Secondary: BSID-III; MRI injury grade (10 days, 18 months); GMFCS (12, 18 months); Thompson score (days 1–3); seizures, gastrostomy, tracheostomy/ventilation, inotropes.	Response (DQ≥85 at 18 mo): 4/6 (66.7%) Temcell vs 4/7 (57.1%) control. Independent committee final response: 4/6 (66.7%) vs 5/7 (71.4%). Mean overall DQ (12 mo / 18 mo): 98.7 / 91.0 Temcell vs 86.0 / 88.4 control. Thompson mean scores (day1/day2/day3): 11.3/11.8/10.5 Temcell vs 12.0/11.4/8.0 control. MRI 18 mo: Temcell grade0 n=4, grade2A n=1, missing n=1; control grade0 n=6, grade3 n=1. GMFCS 18…	AEs in all infants (65 Temcell vs 60 control); none severe; no deaths. Moderate AEs (2 Temcell infants): adrenal insufficiency, diabetes insipidus, tibial fracture. ADRs in 3 Temcell infants (42.9%), all mild/resolved: supraventricular extrasystoles, hypotension, cholestasis (each 14.3%).	jRCT1080224818; small sample; steroid premedication in 5/6 Temcell infants (potential confounder).
ALS	Oh et al. (2018)	64 (33 MSC; 31 ctrl)	Phase II RCT; repeated IT MSC	ALS (see paper for stratification)	Autologous BM-MSC	Two intrathecal injections + standard care	Intrathecal	ALSFRS-R; biomarkers	Numeric ALSFRS-R deltas and slopes: available in PMC; extract for final table.	AE frequencies available in PMC; extract for final table.	Open-access PMC; includes biomarker analyses.
ALS	Berry et al. (2019) NurOwn	48 (36 MSC-NTF; 12 placebo)	Randomized placebo-controlled; safety primary	ALS; rapid progressor subgroup analyzed	Autologous MSC-NTF (BM-derived MSC induced to secrete neurotrophic factors)	Single treatment course per protocol	Intrathecal + intramuscular	ALSFRS-R slope; SVC	Baseline ALSFRS-R 38.1±3.6 vs 38.6±3.85; responder/slope effects reported (see paper tables).	No deaths; no treatment-related SAEs; transient procedure-related AEs common; SAEs attributed to progression.	Open-access PMC; subgroup findings considered hypothesis-supporting.
MS (RRMS)	Llufriu et al. (2014)	9	Randomized, double-blind, placebo-controlled crossover	RRMS	Autologous BM-MSC	Per protocol	Intravenous	MRI GEL; EDSS; MSFC	MRI lesion endpoints and EDSS deltas available in PMC; extract for final table.	AEs reported; extract counts from PMC.	Open-access PMC; primary endpoint MRI activity.
MS	Uccelli et al. (2021) MESEMS	144 (69 MSC first; 75 placebo first)	Phase II multicenter randomized, double-blind, placebo-controlled crossover; safety/tolerability + activity	Active RRMS or progressive MS; age 18–50; disease duration 2–15 years; EDSS 2.5–6.5	Autologous bone marrow–derived MSC (culture-expanded, purified)	Single IV infusion at baseline, then crossover at week 24 (MSC→placebo or placebo→MSC); follow-up to week 48	Intravenous infusion (systemic)	Primary efficacy: cumulative gadolinium-enhancing lesions (GELs) counted over weeks 4, 12, 24; EDSS eligibility; safety AEs per visit	Primary endpoint not met: total GELs baseline→week24, rate ratio 0.94 (95% CI 0.58–1.50), p=0.78 (MSC vs placebo).	Reported as safe and well tolerated; detailed AE counts not in PubMed abstract (extract from full text for final AE table).	Lancet Neurol 2021;20:917–929; primary endpoint MRI inflammatory activity; authors suggest focusing future trials on tissue-repair endpoints.
PD	Schiess et al. (2021)	20	Phase I dose escalation; safety/feasibility	Idiopathic PD; mild–moderate	Allogeneic BM-MSC	Single IV infusion 1–10×10^6 cells/kg	Intravenous	UPDRS/MDS-UPDRS; QoL scales	Exploratory efficacy: extract numeric UPDRS/MDS-UPDRS changes from PMC tables.	TEAEs include dyskinesias (20%), hypertension (20%); 1 possibly related SAE (CLL) noted.	Open-access PMC; safety-focused.
MSA-C	Chung et al. (2021)	9 (dose escalation: 3 low, 3 medium, 3 high)	Single-center open-label phase I dose-escalation; safety/tolerability of intra-arterial autologous BM-MSC; exploratory efficacy (UMSARS)	Probable MSA-C; total UMSARS 30–50; disease duration <5 years; age 30–75; K-MMSE ≥24	Autologous bone marrow MSC (culture-expanded, GMP)	Single intra-arterial dose: 3.0×10^5, 6.0×10^5, or 9.0×10^5 cells/kg	Endovascular IA via femoral access; catheter into bilateral cervical ICAs (1/4 each) and dominant VA (1/2)	UMSARS part I, II, total (baseline V1, +1 mo V7, +3 mo V8); safety with MRI (DWI/FLAIR) and AE monitoring	Exploratory UMSARS estimated mean (SE): Total UMSARS low-dose 43.00(2.79)→42.67(4.46)→55.33(5.14) vs medium/high 37.67(1.97)→38.33(3.16)→40.83(3.64) (V1/V7/V8); UMSARS II low-dose 20.33(1.73)→20.33(2.95)→25.33(2.39) vs medium/high 18.00(1.22)→17.50(2.08)→18.33(1.69). Group×time p=0.096 (total), p=0.131 (part II).	15 AEs in 5/9; 1 moderate SUSAR consistent with BBB breakdown (leptomeningeal enhancement) resolved without deficits; no DWI ischemic lesions. Other AEs mainly mild: headache (1/9), photopsia (1/9), constipation (2/9), abdominal distension (1/9), BP increased (1/9), weight increased (1/9), herpes zoster (1/9), UTI (1/9; serious), fall (1/9), rib fracture (1/9), anxiety (1/9).	NCT03265444; small sample; exploratory efficacy only; highlights IA route feasibility and BBB-related imaging event.
MSA	Lee et al. (2012)	33 (MSC 16; placebo 17)	Randomized placebo-controlled trial; efficacy on disease progression over 360 days; imaging/cognition secondary	Probable MSA-C; baseline total UMSARS 30–50	Autologous BM-MSC	4×10^7 cells per injection; IA + IV administration (per protocol)	Combined intra-arterial + intravenous infusion	Primary: change in total UMSARS over 360 days; Secondary: UMSARS part II, FDG-PET glucose metabolism, gray matter density, frontal cognition	Mixed-model interaction (treatment×time): smaller increase in total UMSARS (p=0.047) and UMSARS part II (p=0.008) vs placebo over 360 days.	No serious AEs directly attributed to MSCs; intra-arterial infusion associated with small ischemic MRI lesions (reported).	Ann Neurol 2012;72:32–40; combined IA/IV route; interpretation must consider IA vascular risk.
CP	Huang et al. (2018)	54 (27 hUCB‑MSC; 27 placebo)	Randomized placebo-controlled single-blind trial; efficacy (motor/comprehensive function) + safety with background rehabilitation	Children 3–12 years with CP (severity strata not fully detailed in summary tables)	Allogeneic human umbilical cord blood MSC (hUCB‑MSC)	4 IV infusions, fixed dose 5×10^7 cells per infusion	Intravenous infusion (systemic) + rehabilitation	GMFM‑88 (total score proportion); CFA total score; EEG/MRI exploratory; AE grading (ICH‑GCP)	Baseline GMFM‑88 total score proportion: 84.99±0.85 (MSC) vs 85.03±0.76 (control). ΔGMFM‑88 total score proportion (mean±SE): 3/6/12/24 mo 4.59±0.26/7.62±0.47/10.27±0.57/12.66±0.66 vs 1.74±0.39/2.96±0.32/4.75±0.28/4.81±0.39 (P<0.05 reported). ΔCFA total score (mean±SE): 3/6/12/24 mo 7.2±0.73/12.0±0.97/18.9±1.15/25.0±1.23 vs 2.9±0.33/5.5±0.52/8.07±0.54/10.6±0.65 (P<0.05 reported).	No SAEs. AE case counts (MSC vs control): URTI 9 grade1 +1 grade2 vs 8 grade1; diarrhea 5 grade1 vs 5 grade1 +1 grade2; anorexia 3 grade1 vs 1 grade1; constipation 2 grade1 vs 2 grade1; urticaria 0 vs 1 grade1.	Single-blind; outcomes reported as change in GMFM‑88 proportion and CFA; MRI structural change rare.
CP	Gu et al. (2020)	39 (19 hUC‑MSC; 20 placebo)	Randomized double-blind placebo-controlled parallel trial; IV hUC‑MSC + rehabilitation; primary endpoints ADL/CFA/GMFM change from baseline; 12‑mo safety	Pediatric CP	Allogeneic human umbilical cord-derived MSC (hUC‑MSC)	4 IV transfusions (dose per transfusion: ~5×10^7 cells/ml product; four doses as per protocol)	Intravenous infusion (systemic) + rehabilitation	GMFM‑88; ADL; CFA; AE incidence/severity; optional FDG‑PET/CT SUV analysis	Score change vs baseline (mean±SEM) at months after last dose (control vs hUC‑MSC): GMFM 1 mo 4.053±3.001 vs −1.316±3.429 (p=0.237); 3 mo 15.700±6.746 vs 32.053±5.028 (p=0.062); 6 mo 28.900±8.807 vs 59.000±8.947 (p=0.037); 12 mo 36.800±8.802 vs 64.526±9.600 (p=0.045). ADL 3 mo 5.975±1.782 vs 12.447±2.156 (p=0.013); 6 mo 10.125±2.250 vs 21.053±2.860 (p=0.003); 12 mo 12.775±2.465 vs 22.974±2.936 (p…	No SAEs; AE incidence not significantly different. Frequent AEs: URTI 70.0% control vs 52.6% MSC; diarrhea 45.0% vs 31.6%; fever 20.0% vs 36.8% (3 MSC fevers within 24 h considered related, <38.5°C, resolved within 2 days); vomiting 15.0% vs 26.3%; constipation 15.0% vs 5.3%.	Double-blind; improvements peaked ~6 months and persisted to 12 months; optional PET subgroup (n=13) limits mechanistic inference.
ASD	Sun et al. (2020)	12 (open-label; 1–3 doses)	Phase I open-label dose-escalation; feasibility/safety; descriptive signals of symptom change; immunologic monitoring	Children 4–9 years with ASD (baseline nonverbal DQ reported per participant)	Allogeneic human cord tissue MSC (third-party product)	2×10^6 cells/kg IV; 1, 2, or 3 doses at 2‑month intervals	Intravenous infusion (systemic)	VABS‑3 Socialization (≥+3 points improvement); PDDBI Autism Composite (≤−5 points improvement); CGI‑I; safety labs; anti‑HLA antibodies	Descriptive: 6/12 (50%) improved on ≥2/3 prespecified measures; 4/12 improved on all 3 (VABS‑3, PDDBI, CGI‑I). No formal statistical testing/no control arm.	Well tolerated; agitation during IV placement/infusion in some. 5/12 developed new class I anti‑HLA antibodies (clinically silent). Behavioral/psychiatric AEs reported in several children, generally self-limited.	NCT03099239; efficacy analyzed descriptively; strong placebo expectancy risk; signals require RCT confirmation.
ASD	Riordan et al. (2019)	Retracted	Retracted publication	Children with ASD	UC-MSC	36 million IV UC-MSCs every 12 wks (4x over 9 mo); procedure repeated at weeks 13, 25 and 37; total: 144 million UC-MSCs (4 × 36 million)	Intravenous infusion (systemic)	ATEC/CARS (reported)	Do not use for efficacy (retracted).	No SAEs; 19.6% were considered to be related to treatment with and included mild inflammation, swelling, and/or redness at the infusion site, were short in duration and self-resolved. Possibly related AEs included moderate increases in tics, obsessive–compulsive behaviors, and aggression reported by six subjects, as well as mild fatigue, headache, fever, and increase in hyperactivity or anxiety.	Flagged as RETRACTED; see Retraction (2021).
